# Supplementary material for: Hepatoprotective effect of botanical drug formula on high-fat diet-induced non-alcoholic fatty liver disease by inhibiting lipogenesis and promoting anti-oxidation
Source: Front Pharmacol. 2022 Nov 24;13:1026912. doi: 10.3389/fphar.2022.1026912 (PMC9729544; doi:10.3389/fphar.2022.1026912)
Supplement: Supplementary file 1 [file Table2.XLSX]

## Sheet: 工作表1
NAFLD-associated target genes
Gene Symbol
A2M
ABCA1
ABCB11
ABCB4
ABCB7
ABCC2
ABCC3
ABCG1
ACACA
ACACB
ACE
ACE2
ACSL3
ACTB
ACTR2
ACTR3
ACTR5
ADAMTS9
ADH1A
ADH5
ADIPOQ
ADIPOR1
ADIPOR2
ADRB1
ADRB2
AFP
AGER
AGT
AGTR1
AHNAK
AHSA1
AHSG
AKR1A1
AKT1
AKT2
AKT3
ALB
ALDH2
ALMS1
ALOX12
ALPP
ANXA2
AOC3
AP2A1
AP2A2
AP2B1
APLN
APLNR
APOA1
APOA2
APOA5
APOB
APOC3
APOE
APP
APPL1
APPL2
AQP3
AQP9
AREG
ARPC1B
ARPC2
ARPC4
ASS1
ATAD3A
ATF3
ATF4
ATF6
ATP1A1
ATP2A2
ATP7B
ATXN2L
AXL
BAX
BBC3
BCAT1
BCL2
BCL2L11
BGLAP
BID
BIRC2
BIRC3
BIRC5
BMP6
BMPR1A
C1QTNF1
C1QTNF3
C1QTNF9
C3
CACNA2D1
CAD
CALD1
CAMKK2
CAND1
CANX
CASP2
CASP3
CASP7
CASP8
CASP9
CAT
CAV1
CCAR2
CCL2
CCL3
CCL5
CCNC
CCR2
CCRL2
CCT2
CCT3
CCT4
CCT5
CCT8
CD14
CD163
CD36
CD44
CD55
CD59
CD5L
CD68
CDC42
CDH2
CDH5
CDK4
CDK8
CDKN1A
CDKN2A
CDKN3
CEBPA
CEBPB
CES1
CES2
CFH
CFL1
CFLAR
CHIT1
CHUK
CILP2
CISD2
CKAP4
CLGN
CLTC
CLU
CMKLR1
CNR1
CNR2
COL13A1
COL1A1
COL3A1
COPA
COX4I1
COX4I2
COX5A
COX5B
COX6A1
COX6A2
COX6B1
COX6B2
COX6C
COX7A1
COX7A2
COX7A2L
COX7B
COX7B2
COX7C
COX8A
COX8C
CP
CPT1A
CPT2
CR1L
CRACR2A
CRAT
CRP
CRTC1
CTDNEP1
CTLA4
CTNNB1
CTPS1
CTSB
CTSD
CTSS
CUL3
CWF19L1
CXCL10
CXCL16
CXCL8
CXCR3
CXCR4
CYBB
CYC1
CYCS
CYGB
CYP1A1
CYP2E1
CYP2J2
CYP3A4
CYP4A11
CYP4F2
CYP4F3
CYP7A1
CYP8B1
DARS
DCLK1
DDIT3
DDX1
DDX17
DDX3X
DDX46
DDX5
DDX50
DDX60
DDX60L
DEFA1
DGAT2
DGCR8
DHCR24
DHX15
DHX9
DICER1
DKK1
DMGDH
DNAJA1
DNAJB11
DNAJC11
DNMT1
DPM1
DPP4
DSP
DUSP14
E2F1
EBNA1BP2
EDC4
EEF1A1
EFTUD2
EGFR
EHBP1L1
EIF2AK3
EIF2AK4
EIF2S1
EIF3B
EIF3E
EIF3F
EIF3L
EIF4A1
EIF4A2
EIF4A3
EIF4G1
ELANE
ELOVL6
ENHO
ENPP1
ENPP2
EP300
EPAS1
EPRS
ERLIN1
ERLIN2
ERN1
ESM1
ESR1
ESRRG
ETS1
EZH2
F2
F3
FABP1
FABP12
FABP2
FABP4
FADS2
FAF2
FAIM
FAM174A
FAM3A
FAM3B
FARP1
FARSA
FAS
FASLG
FASN
FDFT1
FETUB
FFAR4
FGA
FGB
FGF19
FGF21
FGFR4
FGL1
FLI1
FLT1
FN1
FNDC3B
FNDC5
FOS
FOXA1
FST
FTO
FUNDC2
GANAB
GARS
GATAD2A
GC
GCG
GCK
GCKR
GCLC
GCN1
GDF15
GFER
GFPT1
GGT1
GGT5
GH1
GHR
GHRL
GLP1R
GLT8D2
GLUD1
GOLM1
GOT1
GOT2
GPC4
GPN1
GPNMB
GPT
GPT2
GPX1
GRN
GSK3A
GSK3B
GSTK1
GSTM1
GSTP1
GSTT1
HADHA
HAMP
HBA1
HBB
HDAC1
HDAC8
HDAC9
HERPUD2
HFE
HGF
HIF1A
HIF3A
HIST1H1E
HIST1H2BJ
HIST1H4A
HIST1H4B
HIST1H4C
HIST1H4D
HIST1H4E
HIST1H4F
HIST1H4H
HIST1H4I
HIST1H4J
HIST1H4K
HIST1H4L
HIST2H2BF
HIST2H4A
HIST2H4B
HIST4H4
HLA-DQB1
HMCES
HMGB1
HMGCR
HMOX1
HNF4A
HNRNPA1
HNRNPA3
HNRNPC
HNRNPF
HNRNPH1
HNRNPK
HNRNPL
HNRNPM
HNRNPU
HNRNPUL1
HP
HS3ST1
HSD11B1
HSD17B11
HSD17B13
HSP90AA1
HSPA1A
HSPA5
HSPA6
HSPB1
HSPD1
HSPH1
HTR2A
HUWE1
HYOU1
IAH1
IARS
IBTK
ICAM1
IDH1
IFNL3
IFNL4
IGF1
IGF1R
IGF2BP1
IGF2BP2
IGFBP1
IGFBP3
IKBKB
IL10
IL17A
IL18
IL1A
IL1B
IL1RN
IL21
IL33
IL34
IL4
IL6
IL6R
IL6ST
ILF2
ILF3
IMMT
INHBA
INS
INSIG2
INSR
IRF3
IRS1
IRS2
ITCH
JAG1
JUN
KHK
KLF6
KRT18
KRT7
KRT8
LAMP3
LATS2
LBP
LCAT
LCN1
LCN2
LCP1
LDLR
LECT2
LEP
LEPR
LIPA
LIPC
LIPE
LITAF
LMNA
LOX
LOXL2
LPIN1
LPL
LRPPRC
LRRFIP2
LTBP3
LYPLAL1
MACROD2
MAP3K11
MAP3K5
MAP3K7
MAPK10
MAPK11
MAPK12
MAPK13
MAPK14
MAPK8
MAPK9
MARS
MAS1
MATR3
MBOAT7
MCM3
MCM5
MCM7
MEIS1
MERTK
MIF
MLX
MLXIP
MLXIPL
MMP13
MMP2
MMP9
MOGAT2
MSR1
MST1
MTHFR
MTOR
MTTP
MYBBP1A
MYC
MYD88
MYH10
MYH14
MYH9
MYL6B
MYO18A
MYO1B
MYO1C
MYO1D
MYO6
NAMPT
NCAN
NCL
NCOA3
NDUFA1
NDUFA10
NDUFA11
NDUFA12
NDUFA13
NDUFA2
NDUFA3
NDUFA4
NDUFA4L2
NDUFA5
NDUFA6
NDUFA7
NDUFA8
NDUFA9
NDUFAB1
NDUFB1
NDUFB10
NDUFB11
NDUFB2
NDUFB3
NDUFB4
NDUFB5
NDUFB6
NDUFB7
NDUFB8
NDUFB9
NDUFC1
NDUFC2
NDUFS1
NDUFS2
NDUFS3
NDUFS4
NDUFS5
NDUFS6
NDUFS7
NDUFS8
NDUFV1
NDUFV2
NDUFV3
NFE2
NFE2L2
NFIC
NFKB1
NGF
NLRP3
NNMT
NOS2
NOTCH1
NPPB
NR1H2
NR1H3
NR1H4
NR1I2
NR1I3
NRG4
NTS
NUCB2
NUDT21
OGG1
OGT
OLR1
ONECUT2
P2RX7
P4HB
PABPC1
PABPC4
PALLD
PARP1
PARVB
PC
PCBP1
PCBP2
PCSK5
PCSK9
PDGFA
PDGFC
PDK4
PDXK
PEG10
PEMT
PEPD
PFKFB3
PGAM5
PHGDH
PHLPP2
PIK3CA
PIK3CB
PIK3CD
PIK3R1
PIK3R2
PIK3R3
PIN1
PKLR
PLAU
PLAUR
PLIN1
PLIN2
PLIN5
PLTP
PNPLA2
PNPLA3
PNPLA7
POLR2D
POMP
PON1
POSTN
PPARA
PPARG
PPIB
PPIG
PPP1CA
PRDX1
PRDX5
PRKAA1
PRKAA2
PRKAB1
PRKAB2
PRKAG1
PRKAG2
PRKAG3
PRKCE
PRKCQ
PRKDC
PRMT3
PRMT7
PRPF8
PSMC2
PSMD2
PTBP1
PTEN
PTGS2
PTPN1
PTPN11
PTPRU
PTX3
PUF60
QARS
RAB32
RAB37
RAC1
RAMP3
RARRES2
RARS
RB1CC1
RBM14
RBP4
RDH5
RELA
RETN
RIPK3
RORA
RPL10
RPL10A
RPL12
RPL13
RPL23A
RPL24
RPL27
RPL3
RPL30
RPL4
RPL5
RPL6
RPL7
RPL7A
RPL8
RPL9
RPLP2
RPN1
RPS11
RPS15
RPS15A
RPS17
RPS18
RPS2
RPS23
RPS27A
RPS3A
RPS4X
RPS6KA3
RPS6KB1
RPS8
RPS9
RRBP1
RTCB
RUVBL1
RUVBL2
RXRA
SAMM50
SAP18
SCAP
SCARB1
SCD
SDCCAG8
SDHA
SDHB
SDHC
SDHD
SDK1
SEC16A
SEL1L3
SELP
SENP3
SERPINA1
SERPINA4
SERPINA6
SERPINB3
SERPINB4
SERPINE1
SERPINF1
SERPINH1
SF3B1
SF3B3
SFRP5
SH3BP5
SHBG
SHC1
SHH
SIRT1
SIRT3
SIRT4
SIRT5
SIRT6
SIRT7
SLC17A5
SLC23A1
SLC23A2
SLC25A1
SLC25A10
SLC25A11
SLC25A12
SLC25A13
SLC25A22
SLC25A3
SLC25A47
SLC25A48
SLC27A1
SLC27A2
SLC2A1
SLC2A4
SLC2A8
SLC30A9
SLC38A8
SLC39A14
SLC39A4
SLC3A2
SLC40A1
SLC46A3
SLC4A4
SLC9A9
SMAD3
SMAD4
SMAD7
SMPD1
SNRPD2
SNTA1
SOCS2
SOCS3
SOD1
SOD2
SOD3
SOST
SP1
SPARC
SPINK1
SPP1
SPTAN1
SQSTM1
SREBF1
SREBF2
SRRM1
SRRM2
SRSF1
SRSF4
SRSF6
SRSF7
ST8SIA1
STAR
STAT1
STAT3
SUB1
SUCNR1
SUGP1
SULT2A1
SVIL
TAGLN
TARDBP
TCP1
TERT
TET1
TET2
TEX36
TF
TFR2
TGFB1
TGFBR1
TGFBR2
TGM2
THBD
TIMP1
TIMP2
TLR1
TLR2
TLR4
TLR6
TLR9
TM6SF1
TM6SF2
TMC4
TMEM173
TMEM97
TMOD3
TMPO
TMPRSS6
TMSB4X
TNC
TNF
TNFAIP3
TNFRSF11B
TNFRSF1A
TNFRSF1B
TNFSF10
TNFSF11
TP53
TPM1
TPM2
TPM3
TPM4
TRAF1
TRAF2
TRAF3
TRAPPC9
TRIB1
TRIB3
TRIM21
TRPC4AP
TSHB
TTF2
TTR
TUBA1C
TUBA8
TXN
TXNL1
TXNRD1
TXNRD2
TYSND1
UBD
UBQLN4
UCP1
UCP2
UFM1
UGDH
UGT1A1
UGT1A10
UGT1A3
UGT1A4
UGT1A5
UGT1A6
UGT1A7
UGT1A8
UGT1A9
UQCR10
UQCR11
UQCRB
UQCRC1
UQCRC2
UQCRFS1
UQCRH
UQCRHL
UQCRQ
USP7
VCAM1
VCP
VDR
VEGFA
VIL1
VIM
VTN
WNT3A
WWTR1
XBP1
XDH
XPO4
XRCC5
YBX1
YBX3
YIPF1
YWHAB
YWHAE
YWHAG
YWHAQ
YY1
ZNF267
ZNF512
ZP4
